# Supplementary material for: In Silico Research of New Therapeutics Rotenoids Derivatives against Leishmania amazonensis Infection
Source: Biology (Basel). 2022 Jan 14;11(1):133. doi: 10.3390/biology11010133 (PMC8772715; doi:10.3390/biology11010133)
Supplement: Supplementary file 1 [file biology-11-00133-s001.zip]

Archive with 14 entries (13 files):
- biology-1532271-supplementary/
- biology-1532271-supplementary/Figure S1.pdf
- biology-1532271-supplementary/Figure S2_1.tiff
- biology-1532271-supplementary/Figure S2_2.tiff
- biology-1532271-supplementary/Figure S3.tif
- biology-1532271-supplementary/Figure S4.tiff
- biology-1532271-supplementary/Figure S5.tiff
- biology-1532271-supplementary/Figure S6.png
- biology-1532271-supplementary/Folder S1.rar
- biology-1532271-supplementary/Folder S2.rar
- biology-1532271-supplementary/Folder S3.rar
- biology-1532271-supplementary/Folder S4.rar
- biology-1532271-supplementary/Table S1.tiff
- biology-1532271-supplementary/Table S2.pdf
